# Supplementary material for: XA21-mediated resistance to Xanthomonas oryzae pv. oryzae is dose dependent
Source: PeerJ. 2024 May 6;12:e17323. doi: 10.7717/peerj.17323 (PMC11080989; doi:10.7717/peerj.17323)
Supplement: Supplemental Information 7 [file peerj-12-17323-s007.xlsx]

## Sheet: Figure 2C
Xoo inoculation
Lesion length（cm）
	1	2	3	4	5	6	7	8	9	10	11	12	13	14	15	16	17	18	19	20	21	22	23	24	25	26	27	28	29	30	31	32	33	34	35	36	37	38	39	40	41	42	43	44	45	46	47	48	49
15A-1	14	5	8	9	17	6	14	4	7	4	15	7	8	17	2	5	5	10	9	8	11	7	8	12	4	7	4	7	4	8	3	3	4	13	4	12	10	15	6	9	9	14	7	13	5	7	8	12	6
19A-2	20	11	19	16	6	17	16	15	17	13	14	13	14	14	20	21	19	18	18	15	13	15	13	13	21	17	16	8	20	20	18	14	21	17	20	18	23	16	8	17	17	20	20	13	15	19	23	18	9
25A-1	10	1	3	1	6	2	2	2	8	5	4	3	3	4	2	2	8	1	5	3	3	2	5	3	4	3	2	3	2	4	7	4	5	7	5	6	6	3	7	3	3	6	4	3	2	4	3	8	3
33A-5	7	12	11	7	13	10	21	7	10	9	9	9	6	9	12	9	9	5	8	8	6	14	9	8	10	8	10	8	10	12	7	9	12	9	10	9	10	12	8	8	10	10	11	11	10	8	5	5	14
39A-4-1	4	5	4	7	5	2	4	6	5	8	3	14	6	5	12	2.5	3	5	4	4	7	12	5	4	4	1	5	3	3	4	3	3	4	7	5	7	5	3	6	6	6	11	2	2	2	6	5	11	8
47A-3	14	10	13	10	12	9	11	7	14	11	10	13	14	17	16	11	9	11	15	5	11	11	13	11	14	13	6	15	8	14	7	13	11	15	8	11	16	12	8	12	6	13	11	13	9	16	16	14	17
Kitaake	27	14	23	24	20	20	23	11	23	24	25	23	23	17	16	13	17	16	21	20	22	14	18	10	15	10	16	17	20	20	19	16	23	15	20	14	26	25	21	15	20	24	21	25	13	13	21	23	17
Kitaake X	2	2	2	1	2	2	5	2	1	2	3	1	1	1	1	2	4	3	1	3	3	2	2	3	2	2	2	1	1	1	1	1	2	4	1	2	3	5	1	1	3	2	5	4	1	2	1	1	4
XA21c4300	3	1	2	10	2	7	2	8	1	1	2	1	1	1	2	1	2	2	5	5	6	10	3	4	2	9	3	1	2	7	2	2	4	4	4	3	5
[truncated: 23 more columns]

## Sheet: Figure 3C
1000 Grain Weight （g）
	1	2	3	4	5	6
15A-1	23.5106	28.1818	24.8235
19A-2	21.6832	22.5532	24.4545	23.3333	23.9583	23.4211
25A-1	25.6098	25.9211	25.4	24.0678	24
33A-5	25.4444	24.7959	26.7033
39A-4-1	25.5556	24.8315	25.641	24.9383	25.2381	26.4444
47A-3	25.5391	25.131	25.01
Kitaake	25.052	24.5133	24.5263	26.0417	24.945
Kitaake X	25.977	25	25.8947	27.7049	25.7895
XA21c4300	20.7981	21.3684	20.7

## Sheet: Fig. S2
Xoo inoculation
			Lesion length（cm）
	Individual	XA21 Genotype	1	2	3	4	5	6	7	8	9	10	Mean	SD
T1 progeny from HA-XA21 T0-45A	1	Yes	7	3	2.5	1	6	3	2				3.5	2.17945
	2	Yes	1.5	1	1	2	3.5	1					1.66667	0.983192
	3	Yes	5.5	2	2	2	2						2.7	1.56525
	4	Null	11	10	11	11.5	13	12	11	12			11.4375	0.903861
	5	Yes	2	5	2	0.5	1	1					1.91667	1.62532
	6	Yes	4.5	3.5	2	3.5	1	2					2.75	1.29422
	7	Yes	1.5	3	0.5	1	1	4					1.83333	1.36626
	8	Yes	3.5	1.5	0.5	1	3.5	1	3	1	2	0.5	1.75	1.18439
Kitaake	1	Yes	13	19	13.5	21	12	12	15.5	20			15.75	3.72252
	2	Yes	17	15.5	15.5	16	19	12.5					15.9167	2.13112
	3	Yes	17	9	13	12	11.5	0.5	7.5				10.0714	5.19157
	4	Yes	17	25	23	11.5	7	13	14				15.7857	6.38916
	5	Yes	16	13	13	15							14.25	1.5
	6	Yes	14	16	14	10	17	12					13.8333	2.56255
	7	Yes	17	12	21	10	12	11	10				13.2857	4.15188
	8	Yes	15	2	14	15	19	17.5					13.75	6.04773
KitakkeX	1	Yes	1.5	0.5	0.5	0.5	2	0.5					0.916667	0.66458
	2	Yes	3	0.5	0.5	0.5	2.5	0.5	0.5				1.14286	1.10733
	3	Yes	0.5	0.5	0.5	0.5	1	0.5	0.5				0.571429	0.188982
	4	Yes	0.5	0.5	0.5	0.5	0.5	2	0.5				0.714286	0.566947
	5	Yes	1	0.5	1.5	0.5							0.875	0.478714
	6	Yes	1.5	0.5	0.5	0.5	2	0.5					0.916667	0.66458
	7	Yes	1.5	0.5	0.5	0.5							0.75	0.5
	8	Yes	1.5	1.5	0.5	1	2	1	1.5	0.5			1.1875	0.53033
