# Supplementary material for: XA21-mediated resistance to Xanthomonas oryzae pv. oryzae is dose dependent
Source: PeerJ. 2024 May 6;12:e17323. doi: 10.7717/peerj.17323 (PMC11080989; doi:10.7717/peerj.17323)
Supplement: Supplemental Information 8 [file peerj-12-17323-s008.zip]

Archive with 5 entries (5 files):
- Figure 1B-1 uncropped.jpg
- Figure 1B-2 uncropped.jpg
- Figure 1B-3 uncropped.jpg
- Figure 2B-1 uncropped.jpg
- Figure 2B-2 uncropped.jpg
